# Supplementary material for: Hybrid Fixation for Syndesmotic Stabilisation: A Systematic Review of Clinical and Biomechanical Evidence
Source: J Clin Med. 2025 Dec 23;15(1):107. doi: 10.3390/jcm15010107 (PMC12786473; doi:10.3390/jcm15010107)
Supplement: Supplementary file 1 [file jcm-15-00107-s001.zip]

Archive with 1 entries (1 files):
- jcm-4053256-supplementary.pdf
